# Supplementary material for: Eliminating the capsule-like layer to promote glucose uptake for hyaluronan production by engineered Corynebacterium glutamicum
Source: Nat Commun. 2020 Jun 19;11:3120. doi: 10.1038/s41467-020-16962-7 (PMC7305114; doi:10.1038/s41467-020-16962-7)
Supplement: Supplementary file 4 — Supplementary Data 1 [file 41467_2020_16962_MOESM4_ESM.xlsx]

## Sheet: Sheet1
Plasmid	Fetaure	Source
pXMJ19	Escherichia coli–Corynebacterium glutamicum shuttle expression vector, Ptac promoter, chloramphenicol resistance, pBL1 Corynebacterium glutamicum replicon	1
pEC-XK99E	Escherichia coli–Corynebacterium glutamicum shuttle expression vector, Ptrc promoter, kanamycin resistance, pGA1 Corynebacterium glutamicum replicon	2
pK18mobSacB	Vectors for gene deletion or chromosome integration of Corynebacterium glutamicum chromosome,kanamycin resistance, RP4 mob, Bacillus subtilis sacB gene for counter-selection	3
pXMJ19-sphasA	pXMJ19 plasmid expressing the hyaluronic acid synthase gene of Streptococcus pyogenes, sphasA	This study
pXMJ19-sehasA	pXMJ19 plasmid expressing the hyaluronic acid synthase gene of Streptococcus equi, sehasA	This study
pXMJ19-suhasA	pXMJ19 plasmid expressing the hyaluronic acid synthase gene of Streptococcus uberis, suhasA	This study
pXMJ19-pmhasA	pXMJ19 plasmid expressing the hyaluronic acid synthase gene of Pasteurella multocida, pmhasA	This study
pXMJ19-sehasAThr7-Met25	pXMJ19 plasmid expressing the sehasA gene mutant sehasAThr7-Met25	This study
pXMJ19-sphasA-6His	pXMJ19 plasmid expressing the of DNA fusion of sphasA gene and 6x histidine-tag codons	This study
pXMJ19-sehasA-6His	pXMJ19 plasmid expressing the of DNA fusion of sehasA gene and 6x histidine-tag codons	This study
pXMJ19-suhasA-6His	pXMJ19 plasmid expressing the of DNA fusion of suhasA gene and 6x histidine-tag codons	This study
pXMJ19-sehasAThr7-Met25-6His	pXMJ19 plasmid expressing the of DNA fusion of sehasAThr7-Met25 gene and 6x histidine-tag codons	This study
pEC-XK99E-ecgalU	pEC-XK99E plasmid expressing the UTP-glucose-1-phosphate uridylyltransferase gene of Escherichia coli str. K-12 substr. MG1655, ecgalU	This study
pEC-XK99E-bsgalU1	pEC-XK99E plasmid expressing the UTP-glucose-1-phosphate uridylyltransferase gene of Bacillus subtilis subsp. subtilis 168, ytdA	This study
pEC-XK99E-bsgalU2	pEC-XK99E plasmid expressing the UTP-glucose-1-phosphate uridylyltransferase gene of Bacillus subtilis subsp. subtilis 168, gtaB	This study
pEC-XK99E-bsgalU3	pEC-XK99E plasmid expressing the UTP-glucose-1-phosphate uridylyltransferase gene of Bacillus subtilis subsp. subtilis 168, yngB	This study
pEC-XK99E-ptgalU	pEC-XK99E plasmid expressing the UTP-glucose-1-phosphate uridylyltransferase gene of Pseudomonas putida KT2440, ptgalU	This study
pEC-XK99E-segalU1	pEC-XK99E plasmid expressing the UTP-glucose-1-phosphate uridylyltransferase gene of Streptococcus zooepidemicus WSH.24, segalU1	This study
pEC-XK99E-segalU2	pEC-XK99E plasmid expressing the UTP-glucose-1-phosphate uridylyltransferase gene of Streptococcus zooepidemicus WSH.24, segalU2	This study
pEC-XK99E-cggalU	pEC-XK99E plasmid expressing the UTP-glucose-1-phosphate uridylyltransferase gene of Corynebacterium glutamicum ATCC13032, cggalU	This study
pEC-XK99E-ecougdA	pEC-XK99E plasmid expressing the UDP-glucose 6-dehydrogenase gene (kfiD) of Escherichia coli O10:K5(L):H4, ecougdA	This study
pEC-XK99E-ptugdA	pEC-XK99E plasmid expressing the UDP-glucose 6-dehydrogenase gene of Pseudomonas putida KT2440, ptugdA	This study
pEC-XK99E-ecnugdA	pEC-XK99E plasmid expressing the UDP-glucose 6-dehydrogenase gene (kfiD) of Escherichia coli Nissle 1917, ecnugdA	This study
pEC-XK99E-ecugdA	pEC-XK99E plasmid expressing the UDP-glucose 6-dehydrogenase gene of Escherichia coli str. K-12 substr. MG1655, ecugdA	This study
pEC-XK99E-seugdA	pEC-XK99E plasmid expressing the UDP-glucose 6-dehydrogenase gene of Streptococcus zooepidemicus WSH.24, seugdA	This study
pEC-XK99E-cgugdA1	pEC-XK99E plasmid expressing the UDP-glucose 6-dehydrogenase gene of Corynebacterium glutamicum ATCC13032, cgugdA1	This study
pEC-XK99E-cgugdA2	pEC-XK99E plasmid expressing the UDP-glucose 6-dehydrogenase gene of Corynebacterium glutamicum ATCC13032, cgugdA2	This study
pEC-XK99E-bsugdA	pEC-XK99E plasmid expressing the UDP-glucose 6-dehydrogenase gene of Bacillus subtilis subsp. subtilis 168, bsugdA	This study
pEC-XK99E-ecglmS	pEC-XK99E plasmid expressing the L-glutamine-D-fructose-6-phosphate aminotransferase gene of Escherichia coli str. K-12 substr. MG1655, ecglmS	This study
pEC-XK99E-bsglmS1	pEC-XK99E plasmid expressing the L-glutamine-D-fructose-6-phosphate aminotransferase gene of Bacillus subtilis subsp. subtilis 168, bsglmS1	This study
pEC-XK99E-bsglmS2	pEC-XK99E plasmid expressing the L-glutamine-D-fructose-6-phosphate aminotransferase gene (ybcM) of Bacillus subtilis subsp. subtilis 168, bsglmS2	This study
pEC-XK99E-ptglmS	pEC-XK99E plasmid expressing the L-glutamine-D-fructose-6-phosphate aminotransferase gene of Pseudomonas putida KT2440, ptglmS	This study
pEC-XK99E-seglmS	pEC-XK99E plasmid expressing the L-glutamine-D-fructose-6-phosphate aminotransferase gene of Streptococcus zooepidemicus WSH.24, seglmS	This study
pEC-XK99E-cgglmS	pEC-XK99E plasmid expressing the L-glutamine-D-fructose-6-phosphate aminotransferase gene of Corynebacterium glutamicum ATCC13032, cgglmS	This study
pEC-XK99E-ecglmM	pEC-XK99E plasmid expressing the phosphoglucosamine mutase gene of Escherichia coli str. K-12 substr. MG1655, ecglmM	This study
pEC-XK99E-bsglmM	pEC-XK99E plasmid expressing the phosphoglucosamine mutase gene of Bacillus subtilis subsp. subtilis 168, bsglmM	This study
pEC-XK99E-ptglmM	pEC-XK99E plasmid expressing the phosphoglucosamine mutase gene of Pseudomonas putida KT2440, ptglmM	This study
pEC-XK99E-seglmM	pEC-XK99E plasmid expressing the phosphoglucosamine mutase gene of Streptococcus zooepidemicus WSH.24, seglmM	This study
pEC-XK99E-cgglmM	pEC-XK99E plasmid expressing the phosphoglucosamine mutase gene of Corynebacterium glutamicum ATCC13032, cgglmM	This study
pEC-XK99E-ecglmU	pEC-XK99E plasmid expressing the UDP-N-acetylglucosamine pyrophosphorylase gene of Escherichia coli str. K-12 substr. MG1655, ecglmU	This study
pEC-XK99E-bsglmU	pEC-XK99E plasmid expressing the UDP-N-acetylglucosamine pyrophosphorylase gene of Bacillus subtilis subsp. subtilis 168, bsglmU	This study
pEC-XK99E-ptglmU	pEC-XK99E plasmid expressing the UDP-N-acetylglucosamine pyrophosphorylase gene of Pseudomonas putida KT2440, ptglmU	This study
pEC-XK99E-seglmU	pEC-XK99E plasmid expressing the UDP-N-acetylglucosamine pyrophosphorylase gene of Streptococcus zooepidemicus WSH.24, seglmU	This study
pEC-XK99E-cgglmU	pEC-XK99E plasmid expressing the UDP-N-acetylglucosamine pyrophosphorylase gene of Corynebacterium glutamicum ATCC13032, cgglmU	This study
pEC-XK99E-cgugdA2-segalU	pEC-XK99E plasmid expressing the UDP-N-acetylglucosamine pyrophosphorylase gene of Corynebacterium glutamicum ATCC13032,cgugdA2 and expressing the UTP-glucose-1-phosphate uridylyltransferase gene of Streptococcus zooepidemicus WSH.24, segalU2	This study
pEC-XK99E-cgugdA2-ptglmM	pEC-XK99E plasmid expressing the UDP-glucose 6-dehydrogenase gene of Corynebacterium glutamicum ATCC13032, cgugdA2 and expressing the phosphoglucosamine mutase gene of Pseudomonas putida KT2440, ptglmM	This study
pEC-XK99E-cgugdA2-ptglmS	pEC-XK99E plasmid expressing the UDP-glucose 6-dehydrogenase gene of Corynebacterium glutamicum ATCC13032,cgugdA2 and expressing the L-glutamine-D-fructose-6-phosphate aminotransferase gene of Pseudomonas putida KT2440, ptglmS	This study
pEC-XK99E-cgugdA2-bsglmU	pEC-XK99E plasmid expressing the UDP-glucose 6-dehydrogenase gene of Corynebacterium glutamicum ATCC13032,cgugdA2 expressing UDP-N-acetylglucosamine pyrophosphorylase gene of Bacillus subtilis subsp. subtilis 168, bsglmU	This study
pEC-XK99E-cgugdA2-ptglmM-ptglmS	pEC-XK99E plasmid expressing the UDP-glucose 6-dehydrogenase gene of Corynebacterium glutamicum ATCC13032, cgugdA2, the phosphoglucosamine mutase gene of Pseudomonas putida KT2440, ptglmM and the L-glutamine-D-fructose-6-phosphate aminotransferase gene of Pseudomonas putida KT2440, ptglmS	This study
pK18mobSacB-0420	pK18mobSacB plasmid harboring gene cg0420 upstream and downstream homologous arm, for gene deletion of cg0420	This study
pK18mobSacB-0424	pK18mobSacB plasmid harboring gene cg0424 upstream and downstream homologous arm, for gene deletion of cg0424	This study
References
1	Jakoby, M., Ngouoto-Nkili, C.E. & Burkovski, A. Construction and application of new Corynebacterium glutamicum vectors. Biotechnol Tech 13, 437-441 (1999).
2	Kirchner, O. & Tauch, A. Tools for genetic engineering in the amino acid-producing bacterium Corynebacterium glutamicum. J Biotechnol 104, 287-299 (2003).
3	Schafer, A. et al. Small mobilizable multipurpose cloning vectors derived from the Escherichia coli plasmids pK18 and pK19 - selection of defined deletions in the chromosome of Corynebacterium glutamicum. Gene 145, 69-73 (1994).
