# Supplementary material for: Eliminating the capsule-like layer to promote glucose uptake for hyaluronan production by engineered Corynebacterium glutamicum
Source: Nat Commun. 2020 Jun 19;11:3120. doi: 10.1038/s41467-020-16962-7 (PMC7305114; doi:10.1038/s41467-020-16962-7)
Supplement: Supplementary file 5 — Supplementary Data 2 [file 41467_2020_16962_MOESM5_ESM.xlsx]

## Sheet: Sheet1
Strains	Feature	Source
E. coli 109	Escherichia coliI K12 JM109	NEB
WSH-24	Streptococcus zooepidemicus WSH-24 type strain	Lab stock
WT	Corynebacterium glutamicum ATCC 13032	ATCC
Delcg0424	WT derivate, cg0424 deleted	This study
Delcg0420,0424	WT derivate, cg0424 and cg0420 deleted	This study
pXMJ	WT derivate, chloramphenicol and kanamycin resistance, carrying pXMJ19	This study
pXMJ-pEC	WT derivate, chloramphenicol and kanamycin resistance, carrying pXMJ19 and pEC-XK99E	This study
spHasA	WT derivate, chloramphenicol resistance, carrying pXMJ19-sphasA	This study
seHasA	WT derivate, chloramphenicol resistance, carrying pXMJ19-sehasA	This study
suHasA	WT derivate, chloramphenicol resistance, carrying pXMJ19-suhasA	This study
pmHasA	WT derivate, chloramphenicol resistance, carrying pXMJ19-pmhasA	This study
seHasAThr7-Met25	WT derivate, chloramphenicol resistance, carrying pXMJ19-sehasAThr7-Met25	This study
spHasA-6His	WT derivate, chloramphenicol resistance, carrying pXMJ19-sphasA-6His	This study
seHasA-6His	WT derivate, chloramphenicol resistance, carrying pXMJ19-sehasA-6His	This study
suHasA-6His	WT derivate, chloramphenicol resistance, carrying pXMJ19-suhasA-6His	This study
seHasAThr7-Met25-6His	WT derivate, chloramphenicol resistance, carrying pXMJ19-seHasAThr7-Met25-6His	This study
ecgalU	WT derivate, chloramphenicol and kanamycin resistance, carrying pXMJ19-sphasA and pEC-XK99E-ecgalU	This study
bsgalU1	WT derivate, chloramphenicol and kanamycin resistance, carrying pXMJ19-sphasA and pEC-XK99E-bsgalU1	This study
bsgalU2	WT derivate, chloramphenicol and kanamycin resistance, carrying pXMJ19-sphasA and pEC-XK99E-bsgalU2	This study
bsgalU3	WT derivate, chloramphenicol and kanamycin resistance, carrying pXMJ19-sphasA and pEC-XK99E-bsgalU3	This study
ptgalU	WT derivate, chloramphenicol and kanamycin resistance, carrying pXMJ19-sphasA and pEC-XK99E-ptgalU	This study
segalU1	WT derivate, chloramphenicol and kanamycin resistance, carrying pXMJ19-sphasA and pEC-XK99E-segalU1	This study
segalU2	WT derivate, chloramphenicol and kanamycin resistance, carrying pXMJ19-sphasA and pEC-XK99E-segalU2	This study
cggalU	WT derivate, chloramphenicol and kanamycin resistance, carrying pXMJ19-sphasA and pEC-XK99E-cggalU	This study
ecougdA	WT derivate, chloramphenicol and kanamycin resistance, carrying pXMJ19-sphasA and pEC-XK99E-ecougdA	This study
ptugdA	WT derivate, chloramphenicol and kanamycin resistance, carrying pXMJ19-sphasA and pEC-XK99E-ptugdA	This study
ecnugdA	WT derivate, chloramphenicol and kanamycin resistance, carrying pXMJ19-sphasA and pEC-XK99E-ecnugdA	This study
ecugdA	WT derivate, chloramphenicol and kanamycin resistance, carrying pXMJ19-sphasA and pEC-XK99E-ecugdA	This study
seugdA	WT derivate, chloramphenicol and kanamycin resistance, carrying pXMJ19-sphasA and pEC-XK99E-seugdA	This study
cgugdA1	WT derivate, chloramphenicol and kanamycin resistance, carrying pXMJ19-sphasA and pEC-XK99E-cgugdA1	This study
cgugdA2	WT derivate, chloramphenicol and kanamycin resistance, carrying pXMJ19-sphasA and pEC-XK99E-cgugdA2	This study
bsugdA	WT derivate, chloramphenicol and kanamycin resistance, carrying pXMJ19-sphasA and pEC-XK99E-ptugdA	This study
ecglmS	WT derivate, chloramphenicol and kanamycin resistance, carrying pXMJ19-sphasA and pEC-XK99E-ecglmS	This study
bsglmS1	WT derivate, chloramphenicol and kanamycin resistance, carrying pXMJ19-sphasA and pEC-XK99E-bsglmS1	This study
bsglmS2	WT derivate, chloramphenicol and kanamycin resistance, carrying pXMJ19-sphasA and pEC-XK99E-bsglmS2	This study
ptglmS	WT derivate, chloramphenicol and kanamycin resistance, carrying pXMJ19-sphasA and pEC-XK99E-ptglmS	This study
seglmS	WT derivate, chloramphenicol and kanamycin resistance, carrying pXMJ19-sphasA and pEC-XK99E-seglmS	This study
cgglmS	WT derivate, chloramphenicol and kanamycin resistance, carrying pXMJ19-sphasA and pEC-XK99E-cgglmS	This study
ecglmM	WT derivate, chloramphenicol and kanamycin resistance, carrying pXMJ19-sphasA and pEC-XK99E-ecglmM	This study
bsglmM	WT derivate, chloramphenicol and kanamycin resistance, carrying pXMJ19-sphasA and pEC-XK99E-bsglmM	This study
ptglmM	WT derivate, chloramphenicol and kanamycin resistance, carrying pXMJ19-sphasA and pEC-XK99E-ptglmM	This study
seglmM	WT derivate, chloramphenicol and kanamycin resistance, carrying pXMJ19-sphasA and pEC-XK99E-seglmM	This study
cgglmM	WT derivate, chloramphenicol and kanamycin resistance, carrying pXMJ19-sphasA and pEC-XK99E-cgglmM	This study
ecglmU	WT derivate, chloramphenicol and kanamycin resistance, carrying pXMJ19-sphasA and pEC-XK99E-ecglmU	This study
bsglmU	WT derivate, chloramphenicol and kanamycin resistance, carrying pXMJ19-sphasA and pEC-XK99E-bsglmU	This study
ptglmU	WT derivate, chloramphenicol and kanamycin resistance, carrying pXMJ19-sphasA and pEC-XK99E-ptglmU	This study
seglmU	WT derivate, chloramphenicol and kanamycin resistance, carrying pXMJ19-sphasA and pEC-XK99E-seglmU	This study
cgglmU	WT derivate, chloramphenicol and kanamycin resistance, carrying pXMJ19-sphasA and pEC-XK99E-cgglmU	This study
CgspH-1	WT derivate, chloramphenicol and kanamycin resistance, carrying pXMJ19-sphasA and pEC-XK99E-cgugdA2-segalU	This study
CgspH-2	WT derivate, chloramphenicol and kanamycin resistance, carrying pXMJ19-sphasA and pEC-XK99E-cgugdA2-ptglmS	This study
CgspH-3	WT derivate, chloramphenicol and kanamycin resistance, carrying pXMJ19-sphasA and pEC-XK99E-cgugdA2-ptglmM	This study
CgspH-4	WT derivate, chloramphenicol and kanamycin resistance, carrying pXMJ19-sphasA and pEC-XK99E-cgugdA2-bsglmU	This study
CgspH-5	WT derivate, chloramphenicol and kanamycin resistance, carrying pXMJ19-sphasA and pEC-XK99E-cgugd-ptglmM-ptglmS	This study
CgspH-6	Delcg0424 derivate, chloramphenicol and kanamycin resistance, carrying pXMJ19-sphasA and pEC-XK99E-cgugdA2-ptglmS	This study
CgspH-7	Delcg0420,0424 derivate, chloramphenicol and kanamycin resistance, carrying pXMJ19-sphasA and pEC-XK99E-cgugdA2-ptglmS	This study
