# Supplementary material for: Eliminating the capsule-like layer to promote glucose uptake for hyaluronan production by engineered Corynebacterium glutamicum
Source: Nat Commun. 2020 Jun 19;11:3120. doi: 10.1038/s41467-020-16962-7 (PMC7305114; doi:10.1038/s41467-020-16962-7)
Supplement: Supplementary file 6 — Supplementary Data 3 [file 41467_2020_16962_MOESM6_ESM.xlsx]

## Sheet: Sheet1
Primer	Sequence (5' to 3')
pmHasA-F	GGAAACAGAATTAATTAAGCTTAAGGAGGCATTTACATGAACACTTTGTCTCAAGCTAT
pmHasA-R	TGAATTCGAGCTCGGTACCCGGGGATCCTTACAAAGTAATAGAATTAATAATGAAT
spHasA-F	GGAAACAGAATTAATTAAGCTTAAGGAGGCATTTACATGCCTATTTTCAAGAAGACTTTGAT
spHasA-R	TGAATTCGAGCTCGGTACCCGGGGATCCTTATTTAAAAATAGTAACTTTTTTTCTAGTACCCCATTCAG
suHasA-F	GGAAACAGAATTAATTAAGCTTAAGGAGGCATTTACATGGAAAAGTTGAAGAACTTGAT
suHasA-R	TGAATTCGAGCTCGGTACCCGGGGATCCTTATTTAGAAGTTTTTTTTCTAGTAC
seHasA-F	GGAAACAGAATTAATTAAGCTTAAGGAGGCATTTACATGAGAACATTAAAAAACCTCATAACT
seHasA-R	TGAATTCGAGCTCGGTACCCGGGGATCCTTATAATAATTTTTTACGTGTTCCCCAGTC
seHasAThr7-Met25-F	TTCATTTTTTTGATTTCTATTTTGATTTACTTGAACATGTATCTCTTTGGTGCTAAAGG
seHasAThr7-Met25-R	AAATAGAAATCAAAAAAATGAAAGACAAAACAATCAAAGTGTTTTTTAATGTTCTCATGT
spHasA-His-F	GATCCTTAATGGTGATGGTGATGATGTTTAAAAATAGTAACTTTTTTT
spHasA-His-R	ATTTTTAAACATCATCACCATCACCATTAAGGATCCCCGGGTACCGAGCTCG
suHasA-His-F	GATCCTTAATGGTGATGGTGATGATGTTTAGAAGTTTTTTTTCTAGTA
suHasA-His-R	ACTTCTAAACATCACCATCACCATTAAGGATCCCCGGGTACCGAGCTCG
seHasA-His-F	GATCCTTAATGGTGATGGTGATGATGTAATAATTTTTTACGTGTTCCC
seHasA-His-R	AAATTATTACATCATCACCATCACCATTAAGGATCCCCGGGTACCGAGCTCG
seHasAThr7-Met25-His-F	GATCCTTAATGGTGATGGTGATGATGTAATAATTTTTTACGTGTTCCC
seHasAThr7-Met25-His-R	AAATTATTACATCATCACCATCACCATTAAGGATCCCCGGGTACCGAGCTCG
ecgalU-F	AGCTCGGTACCCGGGGATCCAAGGAGCGTATATCATGGCTGCCATTAATACGAAAGTC
ecgalU-R	AAGCTTGCATGCCTGCAGTTACTTCTTAATGCCCATCTCTTCTTC
bsgalU1-F	AGCTCGGTACCCGGGGATCCAAGGAGCGTATATCATGAGAAAAAAAGTGAGAAAAGCGGT
bsgalU1-R	AAGCTTGCATGCCTGCAGTTACCGCAGCATTTCTTTCGTTTC
bsgalU2-F	AGCTCGGTACCCGGGGATCCAAGGAGCGTATATCATGATAAAAAAAGCGATCATTCCTGCAG
bsgalU2-R	AAGCTTGCATGCCTGCAGTTATTGGGGGTTCTTTTCCGTTTTCAG
bsgalU3-F	AGCTCGGTACCCGGGGATCCAAGGAGCGTATATCATGAAAAAAGTACGTAAAGCCATAATTCCAG
bsgalU3-R	AAGCTTGCATGCCTGCAGTTAGATTTCTTCTTTGTTTAGTAAACCTTCC
ptgalU-F	AGCTCGGTACCCGGGGATCCAAGGAGCGTATATCATGATCAAAAAATGCTTGTTCCCGGC
ptgalU-R	AAGCTTGCATGCCTGCAGTCAGTAAGCCTTGCCAGTCTTGT
segalU1-F	AGCTCGGTACCCGGGGATCCAAGGAGCGTATATCATGACAAAGGTCAGAAAAGCCATTATC
segalU1-R	AAGCTTGCATGCCTGCAGCTATTTCTTGACGTCCTTGTTCAGTTG
segalU2-F	AGCTCGGTACCCGGGGATCCAAGGAGCGTATATCATGACAAAGGTCAGAAAAGCCATTATC
segalU2-R	AAGCTTGCATGCCTGCAGCTATTTTGCTTGCTGTTGAGTGCTTTC
cggalU-F	AGCTCGGTACCCGGGGATCCAAGGAGCGTATATCATGAGTTTGCCTATCGATGAGC
cggalU-R	AAGCTTGCATGCCTGCAGCTATTTTACTTGAGAATCGTCTGC
ecougdA-F	CAGGAAACAGACCATGGAATTCAAGGAGGCATTTACATGGCTCAAAATCATGAAGT
ecougdA-R	GTCGACTCTAGAGGATCCCCGGGTACCTTAGTCACATTTAAACAAATCGC
ptugdA-F	CAGGAAACAGACCATGGAATTCAAGGAGGCATTTACATGAAGGTCACGGTTTTCGGA
ptugdA-R	GTCGACTCTAGAGGATCCCCGGGTACCTCAAGCTGGCGCAATCTTGCCACG
ecnugdA-F	CAGGAAACAGACCATGGAATTCAAGGAGGCATTTACATGTTCGGAACACTAAAAAT
ecnugdA-R	GTCGACTCTAGAGGATCCCCGGGTACCTTAGTCACATTTAAACAAATCGCGA
ecugdA-F	CAGGAAACAGACCATGGAATTCAAGGAGGCATTTACATGAAAATCACCATTTCCGG
ecugdA-R	GTCGACTCTAGAGGATCCCCGGGTACCTTAGTCGCTGCCAAAGAGATCG
seugdA-F	CAGGAAACAGACCATGGAATTCAAGGAGGCATTTACGTGAAAATTTCTGTAGCAGG
seugdA-R	GTCGACTCTAGAGGATCCCCGGGTACCCTAGTCTCTTCCAAAGACATCT
cgugdA1-F	CAGGAAACAGACCATGGAATTCAAGGAGGCATTTACATGAAAATTGCCGTCGCAGG
cgugdA1-R	GTCGACTCTAGAGGATCCCCGGGTACCTTAGTCACGCTGGAAAATATCAC
cgugdA2-F	CAGGAAACAGACCATG GAATTCAAGGAGGCATTTACATGCGGATGACAGTGATTGG
cgugdA2-R	GTCGACTCTAGAGGATCCCCGGGTACCCTAAAGGTTGCGGCCGAGCGCT
bsugdA-F	CAGGAAACAGACCATG GAATTCAAGGAGGCATTTACGTGAAAAAAATAGCTGTCATT
bsugdA-R	GTCGACTCTAGAGGATCCCCGGGTACCTTATAAATTGACGCTTCCCAA
ecglmS-F	AGCTCGGTACCCGGGGATCCAAGGAGCGTATATCATGTGTGGAATTGTTGGCGCG
ecglmS-R	AAGCTTGCATGCCTGCAGTTACTCAACCGTAACCGATTTTGCC
bsglmS1-F	AGCTCGGTACCCGGGGATCCAAGGAGCGTATATCATGTGTGGAATCGTAGGTTATATCGGTC
bsglmS1-R	AAGCTTGCATGCCTGCAGTTACTCCACAGTAACACTCTTCGCAAG
bsglmS2-F	AGCTCGGTACCCGGGGATCCAAGGAGCGTATATCATGAGATTTCTTAAGGCTTTGCCGC
bsglmS2-R	AAGCTTGCATGCCTGCAGTTACTCCACAGTAACACTCTTCATTACGC
ptglmS-F	AGCTCGGTACCCGGGGATCCAAGGAGCGTATATCATGTGTGGAATCGTTGGTGCTGTC
ptglmS-R	AAGCTTGCATGCCTGCAGTTACTCGACAGTCACCGACTTGGC
seglmS-F	AGCTCGGTACCCGGGGATCCAAGGAGCGTATATCATGTGTGGAATTGTTGGAGTTGTAGGT
seglmS-R	AAGCTTGCATGCCTGCAGTTACTCAACTGTAACAGCCTTGGC
cgglmS-F	AGCTCGGTACCCGGGGATCCAAGGAGCGTATATCATGCGCATGTGTGGAATTGTTG
cgglmS-R	AAGCTTGCATGCCTGCAGTTATTCGACGGTGACAGAC
ecglmM-F	AGCTCGGTACCCGGGGATCCAAGGAGCGTATATCATGAGTAATCGTAAATATTTCGGTACCG
ecglmM-R	AAGCTTGCATGCCTGCAGTTAAACGGCTTTTACTGCATCGGC
bsglmM-F	AGCTCGGTACCCGGGGATCCAAGGAGCGTATATCATGGGCAAGTATTTTGGAACAGACG
bsglmM-R	AAGCTTGCATGCCTGCAGTTACTCTAATCCCATTTCTGACCGGAC
ptglmM-F	AGCTCGGTACCCGGGGATCCAAGGAGCGTATATCATGAGCAGAAAATACTTTGGTACCG
ptglmM-R	AAGCTTGCATGCCTGCAGTCAGACACAAACTTCGCCGAC
seglmM-F	AGCTCGGTACCCGGGGATCCAAGGAGCGTATATCATGGGAAAATATTTTGGAACGGATGGTG
seglmM-R	AAGCTTGCATGCCTGCAGTTAATCAAGGCCAATTTCCGCACG
cgglmM-F	AGCTCGGTACCCGGGGATCCAAGGAGCGTATATCATGACTCGACTATTTGGAACTG
cgglmM-R	AAGCTTGCATGCCTGCAGTTAGACTTCTGCAACCACTG
ecglmU-F	AGCTCGGTACCCGGGGATCCAAGGAGCGTATATCATGTTGAATAATGCTATGAGCGTAGTG
ecglmU-R	AAGCTTGCATGCCTGCAGTCACTTTTTCTTTACCGGACGACG
bsglmU-F	AGCTCGGTACCCGGGGATCCAAGGAGCGTATATCATGGATAAGCGGTTTGCAGTTG
bsglmU-R	AAGCTTGCATGCCTGCAGTTATTTTTTATGAATATTTTTCACATAATCGTC
ptglmU-F	AGCTCGGTACCCGGGGATCCAAGGAGCGTATATCATGTCACTCGATATCGTTATTCTCGC
ptglmU-R	AAGCTTGCATGCCTGCAGTCAGCTCTTCTTGATCTTCTCCG
seglmU-F	AGCTCGGTACCCGGGGATCCAAGGAGCGTATATCATGAAAAACTACGCCATTATCCTAGC
seglmU-R	AAGCTTGCATGCCTGCAGCTAGGCTTGATTTGGGTGATGTG
cgglmU-F	AGCTCGGTACCCGGGGATCCAAGGAGCGTATATCTTGAGCGCAAGCGATTTCTCG
cgglmU-R	AAGCTTGCATGCCTGCAGTTAGCCTTCCTGGTTGTGGAC
CgspH-1-F	CTTTAGGGTACCCGGGGATCCAAGGAGCGTATATCATGAGAAAAAAAGTGAGAAAAGCGG
CgspH-1-R	AAGCTTGCATGCCTGCAGCTATTTCTTGACGTCCTTGTTCAGTTG
CgspH-2-F	CTTTAGGGTACCCGGGGATCCAAGGAGCGTATATCATGTGTGGAATCGTTGGTGCTGTC
CgspH-2-R	AAGCTTGCATGCCTGCAGTTACTCGACAGTCACCGACTTGGC
CgspH-3-F	CTTTAGGGTACCCGGGGATCCAAGGAGCGTATATCATGAGCAGAAAATACTTTGGTACCG
CgspH-3-R	AAGCTTGCATGCCTGCAGTCAGACACAAACTTCGCCGAC
CgspH-4F	CTTTAGGGTACCCGGGGATCCAAGGAGCGTATATCATGTCACTCGATATCGTTATTCTC
CgspH-4-R	AAGCTTGCATGCCTGCAGTTATTTTTTATGAATATTTTTCACATAATCGTC
CgspH-5-F	GGCCGCAACCTTTAGGGTACCAAGGAGCGTATATCATGAGCAGAAAATACTTTGGTACC
CgspH-5-R	CATGATATACGCTCCTTGGATCCTCAGACACAAACTTCGCCGACCAG
0420-up-F	AGGTCGACTCTAGAGGATCCCGAATATTGAGTCTCGTCCCTTGTG
0420-up-R	GGATCTGATTCTTCGCACCAATAGGCGACATACCGTTTCTAACTGCTCAG
0420-down-F	CTGAGCAGTTAGAAACGGTATGTCGCCTATTGGTGCGAAGAATCAGATCC
0420-down-R	GACCATGATTACGAATTCACAACAGGTGCGACTGCCAGC
0420-check-F	CGATGGTGGCGACACTATTG
0420-check-R	TGAGCTTCACGTAGTGCGGC
0424-up-F	AGGTCGACTCTAGAGGATCCTGGAATCGGTGAGCATGTCAC
0424-up-R	CTTCACGAGTGAACTCTTAATAGG TCGTTCTAAATGCTCACAGCG
0424-down-F	CGCTGTGAGCATTTAGAACGA CCTATTAAGAGTTCACTCGTGAAG
0424-down-R	GACCATGATTACGAATTCAGTAGGCTTCAAGACGTGGATC
0424-check-F	GCTGGAAGGAATAGTTCATGC
0424-check-R	AGATCAACGAGCCAGCAGAG
