# Supplementary material for: Eliminating the capsule-like layer to promote glucose uptake for hyaluronan production by engineered Corynebacterium glutamicum
Source: Nat Commun. 2020 Jun 19;11:3120. doi: 10.1038/s41467-020-16962-7 (PMC7305114; doi:10.1038/s41467-020-16962-7)
Supplement: Supplementary file 8 — Source Data [file 41467_2020_16962_MOESM8_ESM.xlsx]

## Sheet: Fig 1b
	Hyaluronic acid (g L-1)
Cultivation repeat	pXMJ	pmHasA	suHasA	seHasA	spHasA
Biological Repeat 1	0.01	0.17	0.01	0.09	1.43
Biological Repeat 2	0.01	0.23	-0.04	0.17	1.66
Biological Repeat 3	0	0.18	0.08	0.19	1.5
Mean value	0.01	0.19	0.02	0.15	1.53
Error bar	0.01	0.02	0.06	0.05	0.12
OD600
Cultivation repeat	pXMJ	pmHasA	suHasA	seHasA	spHasA
Biological Repeat 1	63.5	62.6	62.2	58.6	60.3
Biological Repeat 2	66.1	61.9	62.6	59.4	59.4
Biological Repeat 3	65.4	60.8	60.6	58.7	61.1
Mean value	65	61.8	61.8	58.9	60.3
Error bar	1.3	0.9	1	0.4	0.9

## Sheet: Fig 1c
	Hyaluronic acid (g L-1)
Cultivation repeat	ecougdA	ptugdA	ecnugdA	ecugdA	seugdA	cgugdA1	cgugdA2	bsugdA
Biological Repeat 1	2.26	2.31	2.79	3.71	3.93	4.23	4.46	4.13
Biological Repeat 2	2.2	2.05	2.74	3.89	4.23	4.16	4.58	4.26
Biological Repeat 3	2.19	2.31	2.9	3.65	4.36	4.39	4.59	4.15
Mean value	2.22	2.22	2.77	3.75	4.17	4.26	4.54	4.18
Error bar	0.04	0.15	0.1	0.13	0.22	0.12	0.08	0.07
	OD600
Cultivation repeat	ecougdA	ptugdA	ecnugdA	ecugdA	seugdA	cgugdA1	cgugdA2	bsugdA
Biological Repeat 1	57	59	60	57	55	56	56.9	58
Biological Repeat 2	57	60.6	59.2	57.8	54.6	56.8	56.8	57.2
Biological Repeat 3	58.8	57	58	56	56	55.6	58.6	53.8
Mean value	57.6	58.9	59.1	56.9	55.2	56.1	57.4	56.3333
Error bar	1	1.8	1	0.9	0.7	0.6	1	2.2301

## Sheet: Fig 1d
	Hyaluronic acid (g L-1)
Cultivation repeat	ecgalU	bsgalU-1	bsgalU-2	bsgalU-3	ptgalU	segalU-1	segalU-2	cggalU
Biological Repeat 1	2.01	2.33	2.21	2.18	2.25	2.33	2.38	2.49
Biological Repeat 2	1.98	2.14	2.09	1.26	2.19	2.09	3.02	2.24
Biological Repeat 3	2.1	2.14	2.32	2.01	2.27	2.16	2.55	2.36
Mean value	2.03	2.2	2.21	1.82	2.24	2.19	2.65	2.36
Error bar	0.06	0.11	0.11	0.49	0.04	0.13	0.33	0.13
	OD600
Cultivation repeat	ecgalU	bsgalU-1	bsgalU-2	bsgalU-3	ptgalU	segalU-1	segalU-2	cggalU
Biological Repeat 1	56.2	55	58.2	57	61.4	58.7	58	58
Biological Repeat 2	57	53.2	59.6	54.8	60.1	59	57.2	57.2
Biological Repeat 3	55.2	55.2	59.4	55.6	61	57.2	58.8	56.2
Mean value	56.1	54.5	59.1	55.8	60.8	58.3	58	57.1
Error bar	0.9	1.1	0.8	1.1	0.7	1	0.8	0.9

## Sheet: Fig 1e
	Hyaluronic acid (g L-1)
Cultivation repeat	CgspH-1	CgspH-2	CgspH-3	CgspH-4	CgspH-5
Biological Repeat 1	2.39	5.54	5.07	2.7	2.75
Biological Repeat 2	2.47	5.34	4.91	2.45	2.85
Biological Repeat 3	2.42	5.29	5.03	2.76	2.54
Mean value	2.43	5.39	5	2.64	2.71
Error bar	0.04	0.14	0.08	0.16	0.16
Cultivation repeat	OD600
	CgspH-1	CgspH-2	CgspH-3	CgspH-4	CgspH-5
Biological Repeat 1	64.2	50.8	50.4	61.4	57.6
Biological Repeat 2	62.2	53.6	48	58.2	61.8
Biological Repeat 3	65.2	52	49.6	60.4	60
Mean value	63.9	52.1	49.3	60	59.8
Error bar	1.5	1.4	1.2	1.6	2.1

## Sheet: Fig 2c
Growth curve
Cultivation repeat	0 h		4 h		8 h		12 h		16 h		18 h		24 h
WT	OD600	Glucose (g L-1)	OD600	Glucose (g L-1)	OD600	Glucose (g L-1)	OD600	Glucose (g L-1)	OD600	Glucose (g L-1)	OD600	Glucose (g L-1)	OD600	Glucose (g L-1)
Biological Repeat 1	0.2	40	2.7	32	8.9	24.5	32.7	14	56.3	0.2	66.6	0	53.7	0
Biological Repeat 2	0.2	40	2.5	35	9.4	26	30.4	11.5	60.6	0.2	64.4	0	62.5	0
Biological Repeat 3	0.2	40	2.5	35	10.1	26	26.4	12.5	63.5	0.6	62.8	0	59.6	0
Mean value	0.2	40	2.6	34	9.4	25.5	29.8	12.7	60.1	0.3	64.6	0	58.6	0
Error bar	0	0	0.1	1.7	0.6	0.9	3.2	1.3	3.6	0.2	1.9	0	4.5	0
Delcg0424
Biological Repeat 1	0.2	40	1.9	35	6.9	27	23.5	16	48.4	0.2	55.7	0	51.6	0
Biological Repeat 2	0.2	40	2	36	4.9	26.5	30.4	16.5	51.9	0.1	60.6	0	54.8	0
Biological Repeat 3	0.2	40	1.8	36	5.2	31	26.4	15.5	45.8	0.8	60.2	0	55.3	0
Mean value	0.2	40	1.9	35.7	5.6	28.2	26.8	16	48.7	0.4	58.8	0	53.9	0
Error bar	0	0	0.1	0.6	1.1	2.5	3.5	0.5	3.1	0.4	2.7	0	2	0
Delcg0420,cg0424
Biological Repeat 1	0.2	40	1.9	35	6.1	26	32	17	49.2	0.9	57.7	0	55.4	0
Biological Repeat 2	0.2	40	1.5	36.5	5.7	28	34.7	19	51.2	0.1	58	0	58.2	0
Biological Repeat 3	0.2	40	1.8	36.5	6	29.5	34	20	50.9	0.8	51.2	0	59.1	0
Mean value	0.2	40	1.7	36	5.9	27.8	33.6	18.7	50.4	0.6	55.6	0	57.6	0
Error bar	0	0	0.2	0.9	0.2	1.8	1.4	1.5	1.1	0.4	3.8	0	1.9	0

## Sheet: Fig 2d
			WT									WT												WT
		Delcg0424										Delcg0424											Delcg0424
Delcg0420,cg0424												Delcg0420, cg0424										Delcg0420,cg0424
			Detection of items（mg L-1 OD600-1）		Cultivation repeat	fucose	ribose	rhamnose	glucuronic acid	galacturonic acid	glucose	galactose	xylose	arabinose	mannose
			WT		Biological Repeat 1	0.563731	0.807599	0.211618	0.641149	0.201273	3.74655	1.54966	0	1.66719	18.1878
					Biological Repeat 2	0.658706	0.628404	0.226364	0.602243	0.239926	3.57779	1.50093	0	1.506	16.219
					Biological Repeat 3	0.69034	0.653656	0.225546	0.549732	0.314843	3.71149	1.50377	0	1.66305	17.6278
					Mean value	0.637592	0.696553	0.221176	0.597708	0.252014	3.67861	1.51812	0	1.61208	17.3449
					Error bar	0.0658925	0.0969936	0.00828764	0.0458766	0.0577416	0.0890554	0.0273556	0	0.0918951	1.01442
			Delcg0424		Biological Repeat 1	0.464763	0.66255	0.223546	0.366101	0.340509	3.38212	2.8	0	1.45751	10.6342
					Biological Repeat 2	0.551956	0.643572	0.20878	0.397719	0.393173	3.59474	3.2	0	1.47133	11.3341
					Biological Repeat 3	0.495132	0.675894	0.226855	0.343966	0.186563	3.55086	3	0	1.63592	13.3576
					Mean value	0.50395	0.660672	0.219727	0.369262	0.306748	3.50924	3	0	1.52159	11.7753
					Error bar	0.0442606	0.0162425	0.00962405	0.0270158	0.107363	0.112253	0.2	0	0.0992556	1.41426
			Delcg0420,cg0424		Biological Repeat 1	0.583047	0.443622	0.119977	0.277447	0.115268	3.11916	1.14801	0	0.777308	9.13191
					Biological Repeat 2	0.464095	0.452026	0.139898	0.29189	0.15941	3.07565	1.10228	0	0.864828	8.92427
					Biological Repeat 3	0.489128	0.434989	0.181399	0.267964	0.113832	2.93384	0.871026	0	0.77629	8.8506
					Mean value	0.51209	0.443545	0.147092	0.2791	0.129503	3.04288	1.04044	0	0.806142	8.96893
					Error bar	0.0627126	0.0085189	0.0313366	0.0120485	0.0259097	0.0969105	0.148487	0	0.0508263	0.145877

## Sheet: Fig 2e
Time (h)	Hyaluronic acid (g L-1)					OD600	Glucose consumption (g L-1)			Time (h)	Hyaluronic acid (g L-1)					OD600	Glucose consumption (g L-1)				Time (h)	Hyaluronic acid (g L-1)					OD600	Glucose consumption (g L-1)
	Technical Repeat 1	Technical Repeat 2	Technical Repeat 3	Mean value	Error bar						Technical Repeat 1	Technical Repeat 2	Technical Repeat 3	Mean value	Error bar							Technical Repeat 1	Technical Repeat 2	Technical Repeat 3	Mean value	Error bar
0	0	0	0	0	0	3.2	0			0	0	0	0	0	0	1.6	0				0	0	0	0	0	0	1.0895	0
4	0.2	0.2	0.1	0.2	0	15.7	0.4			4	0.614008	0.618605	0.740414	0.657676	0.0716907	10	2.2				4	1	1.2	0.8	1	0.2	7.59667	2.2
12	1	0.8	0.6	0.8	0.2	28.56	2.96			12	0.740414	0.92198	0.863373	0.841923	0.092664	27.2	12				12	2.3	2.1	2.4	2.3	0.1	24	16.8
16	1.6	2	2.1	1.9	0.3	40.8	6.08			16	0.614008	0.618605	0.740414	0.657676	0.0716907	38.9	19.5				16	4.4	4.3	4.9	4.5	0.3	50.8333	22
20	3.1	3.2	3.1	3.1	0	66.3	11.52			20	3.38461	2.88588	3.1	3.13524	0.352656	62.1	29				20	7.3	7.1	10.1	8.2	1.7	80.8333	39
24	7.7	8.1	7.7	7.8	0.3	94.7	40			24	5.5695	4.97424	4.70074	5.08149	0.444198	82	54				24	9	10.4	13.5	11	2.3	114	63
28	12.2	9.5	10.5	10.7	1.4	129.2	64			28	9.98913	10.9912	12.0645	11.0149	1.03788	137.5	78				28	14.5	13.8	15.2	14.5	0.7	166.267	88
36	18.1	18	17.6	17.9	0.3	189.56	112			36	17.3904	19.0314	20.4885	18.9701	1.54996	172.8	120				36	23.3	22.8	25.4	23.8	1.4	227.5	130
40	26.6	25.5	26.2	26.1	0.6	204	136			40	27.0508	22.6105	25.8571	25.1728	3.65384	177.2	138				40	29.1	28.7	26.6	28.1	1.4	226.7	148
44	30.2	31.9	34.6	32.3	2.2	202	160			44	28	31.9	32	30.6333	1.99249	175.4	148				44	32.8	33.1	31.7	32.5333	0.737111	206.233	162
48	33.6	31.9	33.1	32.9	0.9	180	172			48	33.2	38.9	34.5	35.5333	2.30723	163.7	155				48	35.2	34.1	33.2	34.1667	1.00167	174.133	171
Biologically independent repeat 1										Biologically independent repeat 2											Biologically independent repeat 3

## Sheet: Fig 3a
	8 h					16 h					20 h					24 h					28 h					32 h
pXMJ-pEC
Ph
	8 h					16 h					20 h					24 h					28 h					32 h
BF
CgspH-2
	8 h					16 h					20 h					24 h					28 h					32 h
Ph
	8 h					16 h					20 h					24 h					28 h					32 h
BF
CgspH-7
	8 h					16 h					20 h					24 h					28 h					32 h
Ph
	8 h					16 h					20 h					24 h					28 h					32 h
BF
	Ph, phase-contrast microscopy				BF, bright-field microscopy

## Sheet: Fig 4a
WSH-24	4 h					8 h					14 h
Ph
	4 h					8 h					14 h
BF
WSH-24+6,000 U/mL LHYal	4 h					8 h					14 h
Ph
	4 h					8 h					14 h
BF
	Ph, phase-contrast microscopy				BF, bright-field microscopy

## Sheet: Fig 4b
WSH-24	Time (h)	OD600	Glucose (g L-1)	Hyaluronic acid (g L-1)					DO (%)		WSH-24+6,000 U mL-1 LHYal	Time (h)	OD600	Glucose (g L-1)	Hyaluronic acid (g L-1)					DO (%)
				Technical Repeat 1	Technical Repeat 2	Technical Repeat 3	Mean value	Error bar							Technical Repeat 1	Technical Repeat 2	Technical Repeat 3	Mean value	Error bar
	0	0.1	0	0	0	0	0	0	100			0	0.1	0	0	0	0	0	0	100
	2	0.6	2	0.31	0.52	0.4	0.4	0.1	86.2			2	0.6	2.1	0.31	0.28	0.22	0.27	0.05	87.4
	4	2.9	8	0.59	0.39	0.42	0.5	0.1	47			4	3.3	11	0.61	0.66	0.47	0.58	0.09	51
	6	4.8	20	0.86	0.8	0.88	0.8	0	22			6	10	28	1.44	1.3	1.41	1.39	0.07	27
	8	5	35	2.64	2.22	1.9	2.3	0.4	17			8	9.9	48	4.32	3.7	5.19	4.4	0.75	23
	10	4.5	42	4.15	3.42	4.04	3.9	0.4	21			10	8.9	64	7.88	7.33	6.55	7.25	0.67	19
	12	4.2	47	4.46	4.22	3.81	4.2	0.3	24			12	8	79	8.37	8.14	7.44	7.98	0.49	22
	14	3.6	50	5.02	4.3	4.12	4.5	0.5	27			14	7.7	85	9.32	8.21	9.42	8.99	0.67	25
WSH-24 Biologically independent repeat 1											WSH-24+6,000 U/mL LHYal Biologically independent repeat 1
WSH-24	Time (h)	OD600	Glucose (g L-1)	Hyaluronic acid (g L-1)					DO (%)		WSH-24+6,000 U mL-1 LHYal	Time (h)	OD600	Glucose (g L-1)	Hyaluronic acid (g L-1)					DO (%)
				Technical Repeat 1	Technical Repeat 2	Technical Repeat 3	Mean value	Error bar							Technical Repeat 1	Technical Repeat 2	Technical Repeat 3	Mean value	Error bar
	0	0.1	0	0	0	0	0	0	100			0	0.1	0	0	0	0	0	0	100
	2	0.3	3	0.11	0.21	0.22	0.18	0.0608276	91			2	0.3	0.8	0.21	0.18	0.25	0.213333	0.0351188	81.2
	4	2.4	10	0.35	0.28	0.41	0.346667	0.0650641	32			4	2.56	9.1	0.79	0.57	0.85	0.736667	0.147422	62.1
	6	5.6	36	1.1	1.31	1.25	1.22	0.108167	18			6	8.5	38	1.89	2.01	1.95	1.95	0.06	21.5
	8	5.8	52	2.95	2.54	2.45	2.64667	0.266521	17			8	9.8	61	5.98	5.56	5.67	5.73667	0.217792	15.8
	10	5.1	59	4.51	4.86	4.65	4.67333	0.176163	15			10	9.1	72	7.77	7.56	7.98	7.77	0.21	16.8
	12	4.7	68	5.05	5.33	5.21	5.19667	0.140475	21			12	8.4	78	8.09	8.34	8.18	8.20333	0.126623	21
	14	4.1	70	5.29	5.4	5.31	5.33333	0.0585947	32			14	7.2	84	8.45	8.53	8.67	8.55	0.111355	34
WSH-24 Biologically independent repeat 2											WSH-24+6,000 U mL-1 LHYal Biologically independent repeat 2

[truncated: 15 more sheets: Fig 4d, Fig 5a, Fig 5b, Fig 6a, Fig 6b, Fig 6c, Supplementary Fig 2b, Supplementary Fig 2c, Supplementary Fig 4a, Supplementary Fig 4b, Supplementary Fig 4c, Supplementary Fig 6,  Table 1, Table 2, Table 4]
